# Supplementary material for: Palmitoyl-carnitine Regulates Lung Development by Promoting Pulmonary Mesenchyme Proliferation
Source: Research (Wash D C). 2025 Mar 18;8:0620. doi: 10.34133/research.0620 (PMC11914330; doi:10.34133/research.0620)
Supplement: Supplementary 1 — Figs. S1 to S8 [file research.0620.f1.zip]

Archive with 9 entries (9 files):
- Figure S1.tif
- Figure S2.TIF
- Figure S3.TIF
- Figure S4.TIF
- Figure S5.TIF
- Figure S6.TIF
- Figure S7.tif
- Figure S8.TIF
- Supplementary Information.docx
